# Supplementary material for: Investigating the Effectiveness of Very Low-Calorie Diets and Low-Fat Vegan Diets on Weight and Glycemic Markers in Type 2 Diabetes Mellitus: A Systematic Review and Meta-Analysis
Source: Nutrients. 2022 Nov 17;14(22):4870. doi: 10.3390/nu14224870 (PMC9695880; doi:10.3390/nu14224870)
Supplement: Supplementary file 1 [file nutrients-14-04870-s001.zip]

Archive with 10 entries (10 files):
- Supplemental Figure S1.pdf
- Supplemental Figure S2.pdf
- Supplemental Figure S3.pdf
- Supplemental Figure S4.pdf
- Supplemental Figure S5.pdf
- Supplemental Figure S6.pdf
- Supplemental Figure S7.pdf
- Supplemental Figure S8.pdf
- Supplemental Figure S9.pdf
- Table S1 updated.pdf
